# Supplementary material for: Diagnostic Accuracy of the Artificial Intelligence Methods in Medical Imaging for Pulmonary Tuberculosis: A Systematic Review and Meta-Analysis
Source: J Clin Med. 2022 Dec 30;12(1):303. doi: 10.3390/jcm12010303 (PMC9820940; doi:10.3390/jcm12010303)
Supplement: Supplementary file 1 [file jcm-12-00303-s001.zip]

Archive with 3 entries (3 files):
- Supplementary Materials File S1.pdf
- Supplementary Materials File S2.pdf
- Supplementary Materials File S3.pdf
